# Supplementary material for: STGRNS: an interpretable transformer-based method for inferring gene regulatory networks from single-cell transcriptomic data
Source: Bioinformatics. 2023 Apr 2;39(4):btad165. doi: 10.1093/bioinformatics/btad165 (PMC10085635; doi:10.1093/bioinformatics/btad165)
Supplement: btad165_Supplementary_Data [file btad165_supplementary_data.zip]

Archive with 4 entries (4 files):
- SupplementaryTable S2.xlsx
- SupplementaryTable S3.xlsx
- SupplementaryInformation.doc
- SupplementaryTable S1.xlsx
