# Supplementary material for: STGRNS: an interpretable transformer-based method for inferring gene regulatory networks from single-cell transcriptomic data
Source: Bioinformatics. 2023 Apr 2;39(4):btad165. doi: 10.1093/bioinformatics/btad165 (PMC10085635; doi:10.1093/bioinformatics/btad165)
Supplement: btad165_Supplementary_Data [file btad165_supplementary_data.zip › SupplementaryTable S2.xlsx]

## Sheet: Supplementary  Table  2
Datasets	Genes	Cells	Time point	All_samples	Number of TFs
hESC(1)	26178	1530	6	203628	36	E-MTAB-3929
hESC(2)	19189	758	6	175562	36	GSE75748
mESC(1)	19427	3456	9	161272	36	GSE79578
mESC(2)	24175	2718	4	174582	38	GSE65525
mESC	24175	2717	N	174582	38
bone	20463	6283	N	53502	13
dendritic	20463	4126	N	29432	16
mESC	TF_name	Target genes		bone	TF_name	Target genes		dendritic	TF_name	Target genes		hESC(1)	TF_name	Target genes		hESC(2)	TF_name	Target genes		mESC(1)	TF_name	Target genes		mESC(2)	TF_name	Target genes
1	pou5f1	7566		1	bcl6	122		1	stat3	1578		1	sox2	28		1	sox2	46		1	pou5f1	7136		1	pou5f1	7566
2	nanog	22046		2	stat1	13432		2	stat5b	5338		2	nanog	4526		2	nanog	3828		2	nanog	20598		2	nanog	22046
3	nr5a2	86		3	nr3c1	1066		3	ahr	170		3	pou5f1	236		3	pou5f1	218		3	nr5a2	86		3	nr5a2	86
4	tbx3	3184		4	rela	10100		4	ctcf	11256		4	ctcf	22122		4	ctcf	18438		4	tbx3	2966		4	tbx3	3184
5	jarid2	6278		5	foxo3	64		5	egr2	882		5	myc	6		5	myc	26		5	jarid2	5418		5	jarid2	6278
6	zfp57	18732		6	ncor2	872		6	maff	536		6	taf1	24674		6	taf1	21674		6	zfp57	17130		6	zfp57	18732
7	yy1	17210		7	ncor1	1548		7	relb	580		7	fosl1	430		7	fosl1	374		7	yy1	16296		7	yy1	17210
8	prdm14	4004		8	stat6	3868		8	rela	6194		8	nrf1	5268		8	nrf1	4604		8	prdm14	3730		8	prdm14	4004
9	tbp	2028		9	junb	4858		9	runx1	210		9	sp1	9412		9	sp1	8112		9	tbp	1964		9	tbp	2028
10	ctcf	16466		10	stat2	2162		10	egr1	1658		10	sp4	11718		10	sp4	10260		10	ctcf	14372		10	ctcf	16466
11	zfx	4122		11	srf	206		11	mum1	4		11	usf1	9938		11	usf1	8588		11	zfx	4010		11	zfx	4122
12	stat3	80		12	smad3	7180		12	pip	4		12	max	12048		12	max	10302		12	stat3	76		12	stat3	80
13	klf4	384		13	mafb	8024		13	stat1	6		13	rxra	162		13	rxra	132		13	klf4	370		13	klf4	384
14	esrrb	3680						14	stat2	2		14	rfx5	644		14	rfx5	558		14	esrrb	3448		14	esrrb	3680
15	tet1	6388						15	runx3	16		15	atf2	6294		15	atf2	5318		15	tet1	5934		15	tet1	6388
16	kdm5a	196						16	nfatc2	998		16	yy1	13750		16	yy1	11974		16	kdm5a	196		16	kdm5a	196
17	rbp2	196										17	egr1	1710		17	egr1	1464		17	utf1	19806		17	rbp2	196
18	utf1	21774										18	srf	1636		18	srf	1412		18	ctcfl	158		18	utf1	21774
19	ctcfl	174										19	rest	4966		19	rest	4178		19	rest	874		19	ctcfl	174
20	rest	1078										20	bcl11a	88		20	bcl11a	92		20	pou3f2	72		20	rest	1078
21	pou3f2	78										21	gabpa	7186		21	gabpa	6144		21	tfe3	1444		21	pou3f2	78
22	tfe3	1534										22	tbp	19084		22	tbp	16710		22	cxxc1	4306		22	tfe3	1534
23	cxxc1	4420										23	usf2	3128		23	usf2	2778		23	ascl2	356		23	cxxc1	4420
24	ascl2	362										24	six5	2752		24	six5	2474		24	kmt2b	23856		24	ascl2	362
25	kmt2b	25460										25	jund	5562		25	jund	4774		25	pou3f1	2		25	kmt2b	25460
26	pou3f1	2										26	atf3	1758		26	atf3	1544		26	max	470		26	pou3f1	2
27	max	506										27	tcf12	2344		27	tcf12	1886		27	e4f1	138		27	max	506
28	e4f1	140										28	sp2	2896		28	sp2	2556		28	sall4	970		28	e4f1	140
29	sall4	1028										29	jun	122		29	jun	100		29	foxd3	440		29	sall4	1028
30	foxd3	486										30	kdm5b	18		30	kdm5b	14		30	etv2	30		30	foxd3	486
31	etv2	30										31	e2f6	7016		31	e2f6	5982		31	zic3	20		31	etv2	30
32	sim2	48										32	creb1	5324		32	creb1	4612		32	zic2	2386		32	sim2	48
33	zic3	20										33	kdm5a	1690		33	kdm5a	1538		33	smarcc1	2		33	zic3	20
34	zic2	2536										34	tead4	9934		34	tead4	8502		34	kat5	2196		34	zic2	2536
35	smarcc1	2										35	smad3	4		35	smad3	2		35	phf5a	10		35	smarcc1	2
36	kat5	2238										36	gata6	5154		36	gata6	4348		36	dnmt1	6		36	kat5	2238
37	phf5a	12																						37	phf5a	12
38	dnmt1	8																						38	dnmt1	8
Reference	mESC	Klein AM, et al. Droplet barcoding for single-cell transcriptomics applied to embryonic stem cells. Cell 161, 1187-1201 (2015).
	bone	Alavi A, Ruffalo M, Parvangada A, Huang Z, Bar-Joseph Z. A web server for comparative analysis of single-cell RNA-seq data. Nat Commun 9, 4768 (2018).
	dendritic	Alavi A, Ruffalo M, Parvangada A, Huang Z, Bar-Joseph Z. A web server for comparative analysis of single-cell RNA-seq data. Nat Commun 9, 4768 (2018).
	hESC(1)	Chu LF, et al. Single-cell RNA-seq reveals novel regulators of human embryonic stem cell differentiation to definitive endoderm. Genome Biol 17, 173 (2016).
	hESC(2)	Klein AM, et al. Droplet barcoding for single-cell transcriptomics applied to embryonic stem cells. Cell 161, 1187-1201 (2015).
	mESC(1)	Alavi A, Ruffalo M, Parvangada A, Huang Z, Bar-Joseph Z. A web server for comparative analysis of single-cell RNA-seq data. Nat Commun 9, 4768 (2018).
	mESC(2)	Alavi A, Ruffalo M, Parvangada A, Huang Z, Bar-Joseph Z. A web server for comparative analysis of single-cell RNA-seq data. Nat Commun 9, 4768 (2018).
