# Supplementary material for: STGRNS: an interpretable transformer-based method for inferring gene regulatory networks from single-cell transcriptomic data
Source: Bioinformatics. 2023 Apr 2;39(4):btad165. doi: 10.1093/bioinformatics/btad165 (PMC10085635; doi:10.1093/bioinformatics/btad165)
Supplement: btad165_Supplementary_Data [file btad165_supplementary_data.zip › SupplementaryTable S3.xlsx]

## Sheet: Sheet1
		Time series database		Static databases
	GRNS reconstruction	causality prediction	interaction prediction	causality prediction	interaction prediction
head	2	2	2	2	2
dropout	0.5	0.6	0.1	0.5	0.1
epoch	200	1	80	30	10
learning rate	0.0003	0.0002	0.0001	0.0001	0.0001
batch_size	32 for top 500 128 for top 1000	1024	1024	1024	1024
window_size	100	100	100	100	100
head	the number of attention mechanisms
dropout	In the training process of the deep learning network, some neural network units are temporarily discarded from the network according to a certain probability, which is equivalent to finding a thinner network from the original network
epoch	An epoch is trained once using all the samples in the training dataset
learning rate	In machine learning and statistics, the learning rate is a tuning parameter in an optimization algorithm that determines the step size at each iteration while moving toward a minimum of a loss function.
batch_size	A batch of samples used in each iteration is called a Batch
window_size	half the length of the input vector
