# Supplementary material for: STGRNS: an interpretable transformer-based method for inferring gene regulatory networks from single-cell transcriptomic data
Source: Bioinformatics. 2023 Apr 2;39(4):btad165. doi: 10.1093/bioinformatics/btad165 (PMC10085635; doi:10.1093/bioinformatics/btad165)
Supplement: btad165_Supplementary_Data [file btad165_supplementary_data.zip › SupplementaryTable S1.xlsx]

## Sheet: Supplementary  Table  1
Index	species	top_genes	standard network	scRNA-seq Dataset	TF_num	Gene_num	all_samples	interaction samples	no interaction samples
1	human	500	Non-specific-ChIP-seq-network	hHep	17	106	1530	105	1425
2	human	500	Non-specific-ChIP-seq-network	hESC	22	207	4092	234	3858
3	human	1000	Non-specific-ChIP-seq-network	hHep	40	294	10200	343	9857
4	human	1000	Non-specific-ChIP-seq-network	hESC	55	585	29205	796	28409
5	human	500	STRING-network	hHep	22	161	3080	306	2774
6	human	500	STRING-network	hESC	28	109	2296	112	2184
7	human	1000	STRING-network	hHep	56	358	16968	922	16046
8	human	1000	STRING-network	hESC	69	311	16767	442	16325
9	human	500	hESC-ChIP-seq-network	hHep	1	101	101	100	1
10	human	500	hESC-ChIP-seq-network	hESC	10	348	3390	710	2680
11	human	1000	hESC-ChIP-seq-network	hHep	8	813	6448	2024	4424
12	human	1000	hESC-ChIP-seq-network	hESC	14	791	10892	2477	8415
13	mouse	500	Non-Specific-ChIP-seq-network	mHSC-GM	17	124	1836	154	1682
14	mouse	500	Non-Specific-ChIP-seq-network	mHSC-L	22	135	2508	147	2361
15	mouse	500	Non-Specific-ChIP-seq-network	mHSC-E	21	189	3549	279	3270
16	mouse	500	Non-Specific-ChIP-seq-network	mESC	30	173	4320	274	4046
17	mouse	500	Non-Specific-ChIP-seq-network	mDC	8	40	264	36	228
18	mouse	1000	Non-Specific-ChIP-seq-network	mHSC-GM	48	368	15408	566	14842
19	mouse	1000	Non-Specific-ChIP-seq-network	mHSC-L	63	465	25389	845	24544
20	mouse	1000	Non-Specific-ChIP-seq-network	mHSC-E	45	398	15930	676	15254
21	mouse	1000	Non-Specific-ChIP-seq-network	mESC	63	479	26271	868	25403
22	mouse	1000	Non-Specific-ChIP-seq-network	mDC	39	290	9828	471	9357
23	mouse	500	STRING-network	mHSC-GM	19	87	1311	90	1221
24	mouse	500	STRING-network	mHSC-L	21	72	1092	75	1017
25	mouse	500	STRING-network	mHSC-E	25	135	2775	277	2498
26	mouse	500	STRING-network	mESC	37	121	3145	264	2881
27	mouse	500	STRING-network	mDC	12	102	1092	146	946
28	mouse	1000	STRING-network	mHSC-GM	59	287	13511	614	12897
29	mouse	1000	STRING-network	mHSC-L	66	266	13266	537	12729
30	mouse	1000	STRING-network	mHSC-E	53	301	13197	701	12496
31	mouse	1000	STRING-network	mESC	68	275	14144	661	13483
32	mouse	1000	STRING-network	mDC	39	281	9477	806	8671
33	mouse	500	mESC-ChIP-seq-network	mHSC-GM	4	63	240	63	177
34	mouse	500	mESC-ChIP-seq-network	mHSC-L	5	178	870	186	684
35	mouse	500	mESC-ChIP-seq-network	mHSC-E	5	416	2060	689	1371
36	mouse	500	mESC-ChIP-seq-network	mESC	19	339	6099	2606	3493
37	mouse	500	mESC-ChIP-seq-network	mDC	3	68	198	87	111
38	mouse	1000	mESC-ChIP-seq-network	mHSC-GM	13	901	11557	3538	8019
39	mouse	1000	mESC-ChIP-seq-network	mHSC-L	13	689	8801	1308	7493
40	mouse	1000	mESC-ChIP-seq-network	mHSC-E	11	910	9900	2708	7192
41	mouse	1000	mESC-ChIP-seq-network	mESC	30	699	20100	8104	11996
42	mouse	1000	mESC-ChIP-seq-network	mDC	7	728	5096	1631	3465
Notes:	1、Since there is only one negative sample in the 9th dataset, this dataset is not used to evaluate methods.
	2、hHep,hESC,mDC,and mESC are time series scRNA-seq Datasets. mHSC-L,mHSC-E, and mHSC-GM are static scRNA-seq datasets.
Reference
	mESC	Hayashi T, Ozaki H, Sasagawa Y et al. Single-cell full-length total RNA sequencing uncovers dynamics of recursive splicing and enhancer RNAs, Nat Commun 2018;9:619.
	mDC	Shalek AK, Satija R, Shuga J et al. Single-cell RNA-seq reveals dynamic paracrine control of cellular variation, Nature 2014;510:363-369.
	mHSC-E/GM/L	Nestorowa S, Hamey FK, Pijuan Sala B et al. A single-cell resolution map of mouse hematopoietic stem and progenitor cell differentiation, Blood 2016;128:e20-31.
	hHep	Camp JG, Sekine K, Gerber T et al. Multilineage communication regulates human liver bud development from pluripotency, Nature 2017;546:533-538.
	hESC	Chu LF, Leng N, Zhang J et al. Single-cell RNA-seq reveals novel regulators of human embryonic stem cell differentiation to definitive endoderm, Genome Biol 2016;17:173.
	cell-type-specific ChIP-seq	Consortium EP. An integrated encyclopedia of DNA elements in the human genome, Nature 2012;489:57-74.
		Davis CA, Hitz BC, Sloan CA et al. The Encyclopedia of DNA elements (ENCODE): data portal update, Nucleic Acids Res 2018;46:D794-D801.
		Oki S, Ohta T, Shioi G et al. ChIP-Atlas: a data-mining suite powered by full integration of public ChIP-seq data, EMBO Rep 2018;19:e46255.
		Xu H, Baroukh C, Dannenfelser R et al. ESCAPE: database for integrating high-content published data collected from human and mouse embryonic stem cells, Database (Oxford) 2013;2013:bat045.
	non-specific ChIP-seq	Garcia-Alonso L, Holland CH, Ibrahim MM et al. Benchmark and integration of resources for the estimation of human transcription factor activities, Genome Res 2019;29:1363-1375.
		Liu ZP, Wu C, Miao H et al. RegNetwork: an integrated database of transcriptional and post-transcriptional regulatory networks in human and mouse, Database (Oxford) 2015;2015:bav095.
		Han H, Shim H, Shin D et al. TRRUST: a reference database of human transcriptional regulatory interactions, Sci Rep 2015;5:11432.
	functional interaction networks collected from the STRING database	Szklarczyk D, Gable AL, Lyon D et al. STRING v11: protein-protein association networks with increased coverage, supporting functional discovery in genome-wide experimental datasets, Nucleic Acids Res 2019;47:D607-D613.
